# Supplementary material for: Non-Imidazole Histamine H3 Ligands. Part VII. Synthesis, In Vitro and In Vivo Characterization of 5-Substituted-2-thiazol-4-n-propylpiperazines
Source: Molecules. 2018 Feb 3;23(2):326. doi: 10.3390/molecules23020326 (PMC6017745; doi:10.3390/molecules23020326)
Supplement: Supplementary file 1 [file molecules-23-00326-s001.zip]

Archive with 2 entries (2 files):
- KW Appendix A to the revised manuscript 256480.pdf
- KW Appendix B to the revised manuscript 256480.pdf
